# Supplementary material for: Computer Vision Applied to Detect Lethargy through Animal Motion Monitoring: A Trial on African Swine Fever in Wild Boar
Source: Animals (Basel). 2020 Nov 29;10(12):2241. doi: 10.3390/ani10122241 (PMC7760671; doi:10.3390/ani10122241)
Supplement: Supplementary file 1 [file animals-10-02241-s001.zip]

Archive with 3 entries (3 files):
- S1Video.avi
- S2Video.avi
- S3Video.avi
